# Supplementary material for: Structural, Elastic, Electronic, Dynamic, and Thermal Properties of SrAl2O4 with an Orthorhombic Structure Under Pressure
Source: Molecules. 2024 Nov 2;29(21):5192. doi: 10.3390/molecules29215192 (PMC11547771; doi:10.3390/molecules29215192)
Supplement: Supplementary file 1 [file molecules-29-05192-s001.zip]

Archive with 1 entries (1 files):
- molecules-3153871-supplementary.pdf
